# Supplementary material for: Sensitization of Cutaneous Primary Afferents in Bone Cancer Revealed by In Vivo Calcium Imaging
Source: Cancers (Basel). 2020 Nov 24;12(12):3491. doi: 10.3390/cancers12123491 (PMC7760605; doi:10.3390/cancers12123491)
Supplement: Supplementary file 1 [file cancers-12-03491-s001.zip]

Archive with 5 entries (4 files):
- cancers-989779-Supplementary/
- cancers-989779-Supplementary/cancers-989779-supplementary-update.pdf
- cancers-989779-Supplementary/S1_paw_stimulation_sham.avi
- cancers-989779-Supplementary/S2_paw_stimulation_cancer.avi
- cancers-989779-Supplementary/S3_bone_afferents.avi
